# Supplementary material for: Properties and Degradability of Poly(Butylene Adipate-Co-Terephthalate)/Calcium Carbonate Films Modified by Polyethylene Glycol
Source: Polymers (Basel). 2022 Jan 26;14(3):484. doi: 10.3390/polym14030484 (PMC8838338; doi:10.3390/polym14030484)
Supplement: Supplementary file 1 [file polymers-14-00484-s001.zip]

Archive with 1 entries (1 files):
- polymers-1569932-supplementary.pdf
